# Supplementary material for: Evolutionary Consequences of Functional and Regulatory Divergence of HD-Zip I Transcription Factors as a Source of Diversity in Protein Interaction Networks in Plants
Source: J Mol Evol. 2023 Jun 23;91(5):581–97. doi: 10.1007/s00239-023-10121-4 (PMC10598176; doi:10.1007/s00239-023-10121-4)
Supplement: Supplementary file 9 — Supplementary Table S4. List of HD-Zip I proteins included in the phylogenetic analysis (XLSX 25 KB) [file 239_2023_10121_MOESM9_ESM.xlsx]

## Sheet: Arkusz1
Species	ID gene	Gene name
Arabidopsis thaliana	AT3G01470	ATHB1/HAT5
Arabidopsis thaliana	AT5G15150	ATHB3/HAT7
Arabidopsis thaliana	AT5G65310	ATHB5
Arabidopsis thaliana	AT2G22430	ATHB6
Arabidopsis thaliana	AT2G46680	ATHB7
Arabidopsis thaliana	AT3G61890	ATHB12
Arabidopsis thaliana	AT1G69780	ATHB13
Arabidopsis thaliana	AT4G40060	ATHB16
Arabidopsis thaliana	AT3G01220	ATHB20
Arabidopsis thaliana	AT2G18550	ATHB21
Arabidopsis thaliana	AT2G36610	ATHB22
Arabidopsis thaliana	AT1G26960	ATHB23
Arabidopsis thaliana	AT4G36740	ATHB40
Arabidopsis thaliana	AT5G03790	ATHB51
Arabidopsis thaliana	AT5G53980	ATHB52
Arabidopsis thaliana	AT5G66700	ATHB53
Arabidopsis thaliana	AT1G27050	ATHB54
Brassica rapa	Bra028454	BraA07HB1
Brassica rapa	Bra039116	BraA05HB1
Brassica rapa	Bra040519	BraA01HB1
Brassica rapa	Bra006285	BraA03HB3
Brassica rapa	Bra008717	BraA10HB3
Brassica rapa	Bra023506	BraA01HB3
Brassica rapa	Bra031866	BraA02HB5
Brassica rapa	Bra024377	BraA06HB5
Brassica rapa	Bra038523	BraA09HB6
Brassica rapa	Bra030238	BraA04HB6
Brassica rapa	Bra039265	BraA04HB7
Brassica rapa	Bra004516	BraA05HB7
Brassica rapa	Bra014417	BraA04HB12
Brassica rapa	Bra007637	BraA09HB12
Brassica rapa	Bra016266	BraA07HB13a
Brassica rapa	Bra003980	BraA07HB13b
Brassica rapa	Bra007881	BraA02HB13
Brassica rapa	Bra010642	BraA08HB16
Brassica rapa	Bra011808	BraA01HB16
Brassica rapa	Bra001016	BraA03HB20
Brassica rapa	Bra039135	BraA05HB20
Brassica rapa	Bra028099	BraA07HB21
Brassica rapa	Bra040941	BraAXHB21
Brassica rapa	Bra005259	BraA01HB22
Brassica rapa	Bra016300	BraA08HB23
Brassica rapa	Bra017780	BraA03HB40
Brassica rapa	Bra028820	BraA02HB51
Brassica rapa	Bra009510	BraA10HB51
Brassica rapa	Bra022687	BraA02HB52
Brassica rapa	Bra031819	BraA02HB53
Brassica rapa	Bra012093	BraA07HB53
Brassica rapa	Bra037154	BraA09HB53
Brassica rapa	Bra024665	BraA09HB54
Brassica napus	BnaC06g12880D	BnaC06HB1
Brassica napus	BnaC05g48840D	BnaC05HB1
Brassica napus	BnaA05g33840D	BnaA05HB1
Brassica napus	BnaCnng05590D	BnaCXHB1
Brassica napus	BnaA03g05260D	BnaA03HB3
Brassica napus	BnaA10g18950D	BnaA10HB3
Brassica napus	BnaC03g06800D	BnaC03HB3
Brassica napus	BnaC05g20010D	BnaC05HB3
Brassica napus	BnaCnng67720D	BnaCXHB3
Brassica napus	BnaA06g39210D	BnaA06HB5
Brassica napus	BnaCnng64490D	BnaCXHB5
Brassica napus	BnaC02g43700D	BnaC02HB5
Brassica napus	BnaAnng04800D	BnaAXHB5
Brassica napus	BnaA08g04720D	BnaA08HB5
Brassica napus	BnaA09g42630D	BnaA09HB6
Brassica napus	BnaA04g12890D	BnaA04HB6
Brassica napus	BnaC08g35090D	BnaC08HB6
Brassica napus	BnaC04g34860D	BnaC04HB6
Brassica napus	BnaC04g50970D	BnaC04HB7a
Brassica napus	BnaC04g00750D	BnaC04HB7b
Brassica napus	BnaA05g01190D	BnaA05HB7
Brassica napus	BnaA09g55520D	BnaA09HB12
Brassica napus	BnaA04g00500D	BnaA04HB12
Brassica napus	BnaC08g31770D	BnaC08HB12
Brassica napus	BnaCnng73330D	BnaCXHB12
Brassica napus	BnaC06g30800D	BnaC06HB13a
Brassica napus	BnaA07g28310D	BnaA07HB13a
Brassica napus	BnaC06g25160D	BnaC06HB13b
Brassica napus	BnaCnng70120D	BnaCXHB13
Brassica napus	BnaA02g14550D	BnaA02HB13
Brassica napus	BnaC03g60860D	BnaC03HB16
Brassica napus	BnaA01g00050D	BnaA01HB16
Brassica napus	BnaA08g16080D	BnaA08HB16
Brassica napus	BnaC01g00960D	BnaC01HB16
Brassica napus	BnaCnng05820D	BnaCXHB20a
Brassica napus	BnaCnng61510D	BnaCXHB20b
Brassica napus	BnaAnng29920D	BnaAXHB20
Brassica napus	BnaCnng58720D	BnaCXHB21
Brassica napus	BnaA09g09650D	BnaA09HB21
Brassica napus	BnaC04g08710D	BnaC04HB22
Brassica napus	BnaA05g07750D	BnaA05HB22
Brassica napus	BnaC08g48560D	BnaC08HB23
Brassica napus	BnaA08g20030D	BnaA08HB23
Brassica napus	BnaC03g61830D	BnaC03HB40
Brassica napus	BnaA08g15410D	BnaA08HB40
Brassica napus	BnaA01g01090D	BnaA01HB40
Brassica napus	BnaC01g02120D	BnaC01HB40
Brassica napus	BnaC07g46230D	BnaC07HB40
Brassica napus	BnaCnng71060D	BnaCXHB51a
Brassica napus	BnaC04g00850D	BnaC04HB51
Brassica napus	BnaA03g01050D	BnaA03HB51
Brassica napus	BnaCnng02570D	BnaCXHB51b
Brassica napus	BnaA10g26320D	BnaA10HB51a
Brassica napus	BnaA10g26330D	BnaA10HB51b
Brassica napus	BnaC03g01410D	BnaC03HB51
Brassica napus	BnaAnng00780D	BnaAXHB51
Brassica napus	BnaCnng64030D	BnaCXHB52
Brassica napus	BnaA02g09950D	BnaA02HB52
Brassica napus	BnaA09g52670D	BnaA09HB53
Brassica napus	BnaA07g37510D	BnaA07HB53
Brassica napus	BnaC07g16610D	BnaC07HB53
Brassica napus	BnaCnng53110D	BnaCXHB53
Brassica napus	BnaA02g34710D	BnaA02HB53
Brassica napus	BnaC09g07850D	BnaC09HB53
Brassica napus	BnaA09g29480D	BnaA09HB54
Oryza sativa	Os09g0470500	OsHox4
Oryza sativa	Os08g0416000	OsHox5
Oryza sativa	Os09g0528200	OsHox6
Oryza sativa	Os10g0377300	OsHox8
Oryza sativa	Os03g0188900	OsHox13
Oryza sativa	Os07g0581700	OsHox14
Oryza sativa	Os03g0198600	OsHox12
Oryza sativa	Os10g0404900	OsHox23
Oryza sativa	Os04g0541700	OsHox22
Oryza sativa	Os02g0649300	OsHox24
Oryza sativa	Os08g0481400	OsHox20
Oryza sativa	Os09g0379600	OsHox25
Oryza sativa	Os03g0170600	OsHox21
Hordeum vulgare	HORVU2Hr1G092290	VRS1/HvHOX1
Hordeum vulgare	HORVU2Hr1G092710	HvHD-1
Hordeum vulgare	HORVU2Hr1G036680	HvHox2
Hordeum vulgare	HORVU4Hr1G070610	HvHD-18
Hordeum vulgare	HORVU4Hr1G078410	HvHD-5
Hordeum vulgare	HORVU5Hr1G070260	HvHD-6
Hordeum vulgare	HORVU4Hr1G075170	HvHD-17
Hordeum vulgare	HORVU4Hr1G075180	HvHD-4
Hordeum vulgare	HORVU6Hr1G061390	HvHD-11
Hordeum vulgare	HORVU5Hr1G081090	HvHD-9
Hordeum vulgare	HORVU5Hr1G059410	HvHD-8
Hordeum vulgare	HORVU6Hr1G072810	HvHD-10
Solanum lycopersicum	Solyc03g034110.3	SLHZ16
Solanum lycopersicum	Solyc02g062960.3	SLHZ52
Solanum lycopersicum	Solyc01g010600.3	SLHZ01
Solanum lycopersicum	Solyc02g067410.2	SLHZ08
Solanum lycopersicum	Solyc02g087840.3	SLHZ13
Solanum lycopersicum	Solyc06g053220.3	SLHZ32
Solanum lycopersicum	Solyc08g083130.3	SLHZ41
Solanum lycopersicum	Solyc03g082550.3	SLHZ20
Solanum lycopersicum	Solyc02g077590.1	SLHZ10
Solanum lycopersicum	Solyc07g062790.1	SLHZ36
Solanum lycopersicum	Solyc10g007103.1	SLHZ53
Solanum lycopersicum	Solyc05g006980.3	SLHZ27
Solanum lycopersicum	Solyc04g005800.3	SLHZ24
Solanum lycopersicum	Solyc03g113270.3	SLHZ21
Solanum lycopersicum	Solyc02g086930	SLhb-1
Solanum lycopersicum	Solyc01g096320.3	SLHZ05
Solanum lycopersicum	Solyc11g010270.2	SLHZ48
Solanum lycopersicum	Solyc05g051460.3	SLHZ30
Solanum lycopersicum	Solyc02g085630.3	SLHZ54
Solanum lycopersicum	Solyc05g007180.3	SLHZ28
Solanum lycopersicum	Solyc02g085630	SLHZ55
Solanum lycopersicum	Solyc09g008810.3	SLHZ42
Solanum lycopersicum	Solyc04g074700.3	SLHZ25
Solanum lycopersicum	Solyc03g034150.2	SLHZ19
Solanum lycopersicum	Solyc03g034120.3	SLHZ17
Glycine max	Glyma01g04890	GmHDZ2
Glycine max	Glyma01g05230	GmHDZ3
Glycine max	Glyma01g38390	GmHDZ41
Glycine max	Glyma02g02290	GmHDZ8
Glycine max	Glyma02g02630	GmHDZ9
Glycine max	Glyma02g06560	GmHDZ10
Glycine max	Glyma03g34710	GmHDZ15
Glycine max	Glyma04g34341	GmHDZ18
Glycine max	Glyma04g40960	GmHDZ19
Glycine max	Glyma05g03000	GmHDZ20
Glycine max	Glyma05g01390	GmHDZ21
Glycine max	Glyma06g13890	GmHDZ27
Glycine max	Glyma06g20230	GmHDZ28
Glycine max	Glyma06g35050	GmHDZ90
Glycine max	Glyma07g05800	GmHDZ32
Glycine max	Glyma08g14130	GmHDZ38
Glycine max	Glyma08g40705	GmHDZ43
Glycine max	Glyma08g40970	GmHDZ44
Glycine max	Glyma09g37410	GmHDZ51
Glycine max	Glyma10g07440	GmHDZ95
Glycine max	Glyma11g06940	GmHDZ91
Glycine max	Glyma11g37920	GmHDZ60
Glycine max	Glyma12g18720	GmHDZ92
Glycine max	Glyma13g05270	GmHDZ65
Glycine max	Glyma13g21330	GmHDZ93
Glycine max	Glyma13g23890	GmHDZ66
Glycine max	Glyma16g02390	GmHDZ72
Glycine max	Glyma17g10490	GmHDZ75
Glycine max	Glyma18g01830	GmHDZ78
Glycine max	Glyma18g15970	GmHDZ79
Glycine max	Glyma18g16390	GmHDZ80
Glycine max	Glyma18g49290	GmHDZ83
Glycine max	Glyma19g01300	GmHDZ84
Glycine max	Glyma19g02490	GmHDZ85
Glycine max	Glyma19g37380	GmHDZ87
Solanum tuberosum	PGSC0003DMG400030837	StHox41
Solanum tuberosum	PGSC0003DMG400016790	StHox23
Solanum tuberosum	PGSC0003DMG400016148	StHox22
Solanum tuberosum	PGSC0003DMG400017787	StHox47
Solanum tuberosum	PGSC0003DMG400019580	StHox48
Solanum tuberosum	PGSC0003DMG400017776	StHox49
Solanum tuberosum	PGSC0003DMG400017775	StHox50
Solanum tuberosum	PGSC0003DMG400004499	StHox51
Solanum tuberosum	PGSC0003DMG400012682	StHox52
Solanum tuberosum	PGSC0003DMG400002692	StHox9
Solanum tuberosum	PGSC0003DMG400000863	StHox3
Solanum tuberosum	PGSC0003DMG400006895	StHox14
Solanum tuberosum	PGSC0003DMG400025614	StHox32
Solanum tuberosum	PGSC0003DMG400005472	StHox12
Solanum tuberosum	PGSC0003DMG400018509	StHox25
Solanum tuberosum	PGSC0003DMG400000248	StHox1
Solanum tuberosum	PGSC0003DMG400031777	StHox44
Solanum tuberosum	PGSC0003DMG402012439	StHox45
Solanum tuberosum	PGSC0003DMG400021278	StHox46
Solanum tuberosum	PGSC0003DMG400017640	StHox24
Solanum tuberosum	PGSC0003DMG400002835	StHox10
Solanum tuberosum	PGSC0003DMG400025342	StHox31
Nicotiana tabacum	LOC107820637	NtHDZI2
Nicotiana tabacum	LOC107813188	NtHDZI3
Nicotiana tabacum	LOC107818528	NtHDZI4
Nicotiana tabacum	LOC107813766	NtHDZI5
Nicotiana tabacum	LOC107783650	NtHDZI6
Nicotiana tabacum	LOC107827286	NtHDZI7
Nicotiana tabacum	LOC107767605	NtHDZI8
Nicotiana tabacum	LOC107821928	NtHDZI10
Nicotiana tabacum	LOC107788420	NtHDZI11
Nicotiana tabacum	LOC107787177	NtHDZI12
Nicotiana tabacum	LOC107802472	NtHDZI13
Nicotiana tabacum	LOC107807392	NtHDZI14
Nicotiana tabacum	LOC107801327	NtHDZI15
Nicotiana tabacum	LOC107762649	NtHDZI16
Nicotiana tabacum	LOC107785179	NtHDZI17
Nicotiana tabacum	LOC107795880	NtHDZI18
Nicotiana tabacum	LOC107819563	NtHDZI19
Nicotiana tabacum	LOC107782706	NtHDZI20
Nicotiana tabacum	LOC107815489	NtHDZI21
Nicotiana tabacum	LOC107830123	NtHDZI22
Nicotiana tabacum	LOC107810038	NtHDZI23
Nicotiana tabacum	LOC107810607	NtHDZI24
Nicotiana tabacum	LOC107769799	NtHDZI25
Nicotiana tabacum	LOC107759673	NtHDZI26
Nicotiana tabacum	LOC107822868	NtHDZI27
Nicotiana tabacum	LOC107822866	NtHDZI28
Nicotiana tabacum	LOC107770469	NtHDZI29
Nicotiana tabacum	LOC107826485	NtHDZI30
Nicotiana tabacum	LOC107775838	NtHDZI31
Nicotiana tabacum	LOC107772091	NtHDZI32
Nicotiana tabacum	LOC107826191	NtHDZI33
Nicotiana tabacum	LOC107810623	NtHDZI34
Nicotiana tabacum	LOC107810861	NtHDZI35
Nicotiana tabacum	LOC107767858	NtHDZI36
Nicotiana tabacum	LOC107818808	NtHDZI37
Nicotiana tabacum	LOC107811161	NtHDZI38
Nicotiana tabacum	LOC107800784	NtHDZI40
Medicago truncatula	MTR_6g007647	MtHB1-1
Medicago truncatula	MTR_8g026960	MtHB12
Medicago truncatula	MTR_5g039000	MtHB23
Medicago truncatula	MTR_3g086790	MtHB16
Medicago truncatula	MTR_7g010020	MtHB20
Medicago truncatula	MTR_5g019650	MtHB21
Medicago truncatula	MTR_5g019680	MtHB52
Medicago truncatula	MTR_1g061660	MtHB51
Medicago truncatula	MTR_7g103340	MtHB22
Medicago truncatula	MTR_8g468210	MtHB13
Medicago truncatula	MTR_8g469430	MtHB1-4
Medicago truncatula	MTR_5g038280	MtHB1-2
Medicago truncatula	MTR_4g107650	MtHB1-3
Medicago truncatula	MTR_3g080100	MtHB5
Medicago truncatula	MTR_3g092150	MtHB7
Medicago truncatula	MTR_6g011610	MtHB3
Medicago truncatula	MTR_8g089895	MtHB6
Triticum aestivum	TraesCS2A02G389400	TaHDZ7-2A
Triticum aestivum	TraesCS2B02G407600	TaHDZ7-2B
Triticum aestivum	TraesCS2D02G387300	TaHDZ7-2D
Triticum aestivum	TraesCS6B02G284300	TaHDZ8-6B
Triticum aestivum	TraesCS6D02G222600	TaHDZ8-6D
Triticum aestivum	TraesCS6A02G240400	TaHDZ8-6A
Triticum aestivum	TraesCS4A02G016600	TaHDZ3-4A
Triticum aestivum	TraesCS4B02G287600	TaHDZ3-4B
Triticum aestivum	TraesCS4D02G286400	TaHDZ3-4D
Triticum aestivum	TraesCS4B02G305300	TaHDZ1-4B
Triticum aestivum	TraesCS4A02G405800	TaHDZ1-4A
Triticum aestivum	TraesCS4D02G303500	TaHDZ1-4D
Triticum aestivum	TraesCS2D02G385500	TaHDZ10-2D
Triticum aestivum	TraesCS2B02G405700	TaHDZ10-2B
Triticum aestivum	TraesCSU02G009800	TaHDZ10-2A
Triticum aestivum	TraesCS2D02G199200	TaHDZ11-2D
Triticum aestivum	TraesCS2A02G188500	TaHDZ11-2A
Triticum aestivum	TraesCS2B02G218800	TaHDZ11-2B
Triticum aestivum	TraesCS5B02G197700	TaHDZ4-5B
Triticum aestivum	TraesCS5A02G199300	TaHDZ4-5A
Triticum aestivum	TraesCS5D02G205000	TaHDZ4-5D
Triticum aestivum	TraesCS6D02G272000	TaHDZ5-6D
Triticum aestivum	TraesCS6B02G321100	TaHDZ5-6A
Triticum aestivum	TraesCS6A02G290800	TaHDZ5-6B
Triticum aestivum	TraesCS5B02G246700	TaHDZ2-5B
Triticum aestivum	TraesCS5D02G256200	TaHDZ2-5D
Triticum aestivum	TraesCS5A02G249000	TaHDZ2-5A
Triticum aestivum	TraesCS5D02G323100	TaHDZ6-5D
Triticum aestivum	TraesCS5A02G316800	TaHDZ6-5A
Triticum aestivum	TraesCS5B02G317400	TaHDZ6-5B
Triticum aestivum	TraesCS4D02G261600	TaHDZ9-4D
Triticum aestivum	TraesCS4A02G040600	TaHDZ9-4A
Triticum aestivum	TraesCS4B02G261600	TaHDZ9-4B
Zea mays	Zm00001d032316	Zmhb112
Zea mays	Zm00001d050310	Zmhb7
Zea mays	Zm00001d005692	Zmhb34
Zea mays	Zm00001d017920	Zmhb128
Zea mays	Zm00001d051749	Zmhb115
Zea mays	Zm00001d048312	Zmhb22
Zea mays	Zm00001d027852	Zmhb102
Zea mays	Zm00001d033005	Zmhb49
Zea mays	Zm00001d014201	Zmhb98
Zea mays	Zm00001d043751	Zmhb129
Zea mays	Zm00001d030532	Zmhb127
Zea mays	Zm00001d048227	Zmhb12
Zea mays	Zm00001d027991	Zmhb5
Zea mays	Zm00001d043751	Zmhb130
Zea mays	Zm00001d020804	Zmhb120
Zea mays	Zm00001d005951	Zmhb54
Zea mays	Zm00001d006195	Zmhb126
Zea mays	Zm00001d021268	Zmhb133
Zea mays	Zm00001d017422	Zmhb41
Zea mays	Zm00001d025964	Zmhb70
Zea mays	Zm00001d002799	Zmhb66
Zea mays	Zm00001d006687	Zmhb107
Zea mays	Zm00001d021934	Zmhb13
Zea mays	Zm00001d048172	Zmhb131
Zea mays	Zm00001d028129	Zmhb132
Junglas regia	Jr16_05260	JrHB1
Junglas regia	Jr03_00830	JrHB2
Junglas regia	Jr02_06980	JrHB4
Junglas regia	Jr03_00860	JrHB5
Junglas regia	Jr04_22290	JrHB6
Junglas regia	Jr01_00450	JrHB7
Junglas regia	Jr10_02200	JrHB8
Junglas regia	Jr13_23920	JrHB10
Junglas regia	Jr09_09260	JrHB11
Junglas regia	Jr02_15180	JrHB12
Junglas regia	Jr15_03890	JrHB13
Junglas regia	Jr06_05520	JrHB14
Cucumis sativa	Csa6g499720	CsHDZI2
Cucumis sativa	Csa3g835890	CsHDZI4
Cucumis sativa	Csa5g630820	CsHDZI3
Cucumis sativa	Csa3g889880	CsHDZI6
Cucumis sativa	Csa4g043850	CsHDZI11
Cucumis sativa	Csa6g501990	CsHDZI13
Cucumis sativa	Csa6g449320	CsHDZI10
Cucumis sativa	Csa3g748220	CsHDZI12
Cucumis sativa	Csa5g635430	CsHDZI7
Cucumis sativa	Csa5g604920	CsHDZI8
Cucumis sativa	Csa3g119240	CsHDZI9
Cucumis sativa	Csa1g045550	CsHDZI1
Cucumis sativa	Csa5g604260	CsHDZI5
Helianthus annuus	HannXRQ_Chr12g0379941	HannHB-5
Helianthus annuus	HannXRQ_Chr11g0338861	HannHB-2
Helianthus annuus	HannXRQ_Chr15g0469801	HannHB-6
Helianthus annuus	HannXRQ_Chr09g0263191	HannHB-21
Helianthus annuus	HannXRQ_Chr17g0547491	HannHB-22
Helianthus annuus	HannXRQ_Chr15g0474121	HannHB-23
Helianthus annuus	HannXRQ_Chr16g0516071	HannHB-20
Helianthus annuus	HannXRQ_Chr15g0477251	HannHB-24
Helianthus annuus	HannXRQ_Chr17g0545131	HannHB-13
Helianthus annuus	HannXRQ_Chr13g0415571	HannHB-25
Helianthus annuus	HannXRQ_Chr17g0534211	HannHB-26
Helianthus annuus	HannXRQ_Chr04g0100411	HannHB-12
Helianthus annuus	HannXRQ_Chr04g0120121	HannHB-27
Helianthus annuus	HannXRQ_Chr12g0381451	HannHB-28
Helianthus annuus	HannXRQ_Chr15g0485121	HannHB-29
Helianthus annuus	HannXRQ_Chr09g0248881	HannHB-30
Helianthus annuus	HannXRQ_Chr02g0052131	HannHB-31
Helianthus annuus	HannXRQ_Chr13g0400071	HannHB-32
Helianthus annuus	HannXRQ_Chr06g0181621	HannHB-33
Helianthus annuus	HannXRQ_Chr17g0561831	HannHB-34
Helianthus annuus	HannXRQ_Chr12g0372781	HannHB-35
Helianthus annuus	HannXRQ_Chr10g0302541	HannHB-36
Helianthus annuus	HannXRQ_Chr09g0271141	HannHB-37
Helianthus annuus	HannXRQ_Chr15g0478161	HannHB-38
Helianthus annuus	HannXRQ_Chr17g0544571	HannHB-39
Helianthus annuus	HannXRQ_Chr02g0045211	HannHB-40
Helianthus annuus	HannXRQ_Chr08g0220611	HannHB-41
Helianthus annuus	HannXRQ_Chr09g0266051	HannHB-42
Populus trichocarpa	POPTR_0017s11800	PtrHox60
Populus trichocarpa	POPTR_0014s09860	PtrHox52
Populus trichocarpa	POPTR_0010s10340	PtrHox41
Populus trichocarpa	POPTR_0005s07290	PtrHox24
Populus trichocarpa	POPTR_0007s05010	PtrHox33
Populus trichocarpa	POPTR_0005s12760	PtrHox25
Populus trichocarpa	POPTR_0007s12450	PtrHox34
Populus trichocarpa	POPTR_0006s11890	PtrHox29
Populus trichocarpa	POPTR_0010s04350	PtrHox61
Populus trichocarpa	POPTR_0005s17390	PtrHox26
Populus trichocarpa	POPTR_0002s10080	PtrHox10
Populus trichocarpa	POPTR_0008s14770	PtrHox37
Populus trichocarpa	POPTR_0012s03080	PtrHox46
Populus trichocarpa	POPTR_0003s14700	PtrHox20
Populus trichocarpa	POPTR_0001s11380	PtrHox2
Populus trichocarpa	POPTR_0002s17680	PtrHox14
Populus trichocarpa	POPTR_0001s40540	PtrHox8
Populus trichocarpa	POPTR_0011s11510	PtrHox45
Populus trichocarpa	POPTR_0017s04820	PtrHox59
Populus trichocarpa	POPTR_0008s19900	PtrHox38
Populus trichocarpa	POPTR_0012s07270	PtrHox48
Populus trichocarpa	POPTR_0015s07640	PtrHox55
Gossypium hirsutum	Gh_A01G0439	GhHDZ1
Gossypium hirsutum	Gh_A01G1801	GhHDZ4
Gossypium hirsutum	Gh_D01G0447	GhHDZ2
Gossypium hirsutum	Gh_D01G1287	GhHDZ3
Gossypium hirsutum	Gh_A01G1802	GhHDZ5
Gossypium hirsutum	Gh_A02G1237	GhHDZ6
Gossypium hirsutum	Gh_A02G1563	GhHDZ7
Gossypium hirsutum	Gh_A03G0571	GhHDZ8
Gossypium hirsutum	Gh_A03G0861	GhHDZ9
Gossypium hirsutum	Gh_A03G1284	GhHDZ10
Gossypium hirsutum	Gh_A04G0563	GhHDZ11
Gossypium hirsutum	Gh_D04G0457	GhHDZ12
Gossypium hirsutum	Gh_A05G1913	GhHDZ13
Gossypium hirsutum	Gh_A05G2636	GhHDZ14
Gossypium hirsutum	Gh_A06G0266	GhHDZ15
Gossypium hirsutum	Gh_A07G0585	GhHDZ16
Gossypium hirsutum	Gh_A07G1237	GhHDZ17
Gossypium hirsutum	Gh_A07G1966	GhHDZ18
Gossypium hirsutum	Gh_D08G0905	GhHDZ19
Gossypium hirsutum	Gh_A08G0907	GhHDZ20
Gossypium hirsutum	Gh_A08G0909	GhHDZ21
Gossypium hirsutum	Gh_D08G1853	GhHDZ22
Gossypium hirsutum	Gh_A09G0195	GhHDZ23
Gossypium hirsutum	Gh_D09G1239	GhHDZ24
Gossypium hirsutum	Gh_D10G0770	GhHDZ25
Gossypium hirsutum	Gh_Sca005979G01	GhHDZ26
Gossypium hirsutum	Gh_A10G0774	GhHDZ27
Gossypium hirsutum	Gh_A11G0139	GhHDZ28
Gossypium hirsutum	Gh_A11G0410	GhHDZ29
Gossypium hirsutum	Gh_A11G0906	GhHDZ30
Gossypium hirsutum	Gh_A11G1037	GhHDZ31
Gossypium hirsutum	Gh_A11G1721	GhHDZ32
Gossypium hirsutum	Gh_A11G1855	GhHDZ33
Gossypium hirsutum	Gh_D11G2639	GhHDZ34
Gossypium hirsutum	Gh_D12G0450	GhHDZ35
Gossypium hirsutum	Gh_A12G0771	GhHDZ36
Gossypium hirsutum	Gh_A12G1033	GhHDZ37
Gossypium hirsutum	Gh_A12G2171	GhHDZ38
Gossypium hirsutum	Gh_A12G2639	GhHDZ39
Gossypium hirsutum	Gh_A13G0639	GhHDZ40
Gossypium hirsutum	Gh_Sca028226G01	GhHDZ42
Capsicum annuum	Caz04g08980	CaHDZ23
Capsicum annuum	Caz05g14760	CaHDZ25
Capsicum annuum	Caz12g23720	CaHDZ38
Capsicum annuum	Caz04g20590	CaHDZ41
Capsicum annuum	Caz02g03330	CaHDZ42
Capsicum annuum	Caz02g23860	CaHDZ43
Capsicum annuum	Caz09g21590	CaHDZ19
Capsicum annuum	Caz02g07580	CaHDZ10
Capsicum annuum	Caz02g30200	CaHDZ14
Capsicum annuum	Caz11g16040	CaHDZ34
Capsicum annuum	Caz06g20800	CaHDZ26
Capsicum annuum	Caz01g00540	CaHDZ03
Capsicum annuum	Caz03g17030	CaHDZ17
Capsicum annuum	Caz08g09480	CaHDZ30
Capsicum annuum	Caz02g15480	CaHDZ44
Capsicum annuum	Caz07g21130	CaHDZ45
Capsicum annuum	Caz10g01810	CaHDZ46
Capsicum annuum	Caz11g15400	CaHDZ35
Capsicum annuum	Caz03g10150	CaHDZ19
Capsicum annuum	Caz02g31220	CaHDZ15
Physcomitrium patens	BAA93461.1	Pphb2
Physcomitrium patens	BAA93460.1	Pphb1
Physcomitrium patens	BAA93464.1	Pphb5
Physcomitrium patens	BAA93465.1	Pphb6
Physcomitrium patens	BAA93466.2	Pphb7
Physcomitrium patens	BAA93467.1	Pphb8
Physcomitrium patens	BAA93468.1	Pphb9
Ceratopteris richardii	BAA34238.1	Crhb4
Ceratopteris richardii	BAA34239.1	Crhb5
Ceratopteris richardii	BAA34240.1	Crhb6
Ceratopteris richardii	BAA34241.1	Crhb7
Ceratopteris richardii	BAA34242.1	Crhb8
Ceratopteris richardii	BAA34245.1	Crhb11
